# Supplementary material for: The interplay among familial risk, narrative coherence, and emotional problems from early to middle childhood
Source: Front Psychol. 2023 Feb 15;14:969974. doi: 10.3389/fpsyg.2023.969974 (PMC9976610; doi:10.3389/fpsyg.2023.969974)
Supplement: Supplementary file 1 [file Data_Sheet_1.zip]

Archive with 2 entries (2 files):
- dataSticca2022.dat
- dataSticca2022.xlsx
