# Supplementary material for: The interplay among familial risk, narrative coherence, and emotional problems from early to middle childhood
Source: Front Psychol. 2023 Feb 15;14:969974. doi: 10.3389/fpsyg.2023.969974 (PMC9976610; doi:10.3389/fpsyg.2023.969974)
Supplement: Supplementary file 1 [file Data_Sheet_1.zip › dataSticca2022.dat]

10	2	2	31	8.75	10	1	2	1	2	1	0	2	1	1	1	1	2	1.5	1.5	1	1	0.0862013184708239	0.153100952051353	0.0926050455153283
10	2	1	36	10	10	1	3	2	2	1	0.0714285714285714	1.5	1	1	1.5	1	1.5	1.5	1	2	1	0.0118997367616586	0.00867673768401236	0.0204358336220247
10	2	1	39	8.33	10	1	3	4	2	1	0.142857142857143	1	1	1	1	1	1	1	1	1	1	0.00908918186878654	0.0834580977156599	-0.045737942578996
10	2	2	29	10	6	1	4	2	2	1	0.0714285714285714	1	1	1	1.5	1	.	.	.	.	.	0.0095415777723547	0.00423670510877713	0.014633082895827
10	2	1	26	10	10	1	2	2	2	1	0	1	1	1	1.5	1	1	1	1	1.5	1	0.0839056148692418	0.0821522081608207	0.0927977304814136
10	2	1	35	10	10	1	.	2	4	1	0.0714285714285714	1.5	1	1	1.5	1.5	1	1.5	1.5	1.5	1.5	.	.	.
10	2	2	29	10	8	1	4	4	2	1	0	1	1	1.5	1	1.5	1	1	1	1	1	-0.0682592531696728	-0.0686253447707149	0.0815775989611887
10	2	2	26	0	2	1	4	2	2	1	0.0714285714285714	1	1	1	1.5	1	.	.	.	.	.	0.0095415777723547	0.00423670510877713	0.014633082895827
10	3	1	29	5	10	1	3	3	2	1	0.222222222222222	.	.	.	.	.	.	.	.	.	.	0.0133636102595821	0.0142087360012699	-0.119885234359738
10	3	1	27	10	10	1	.	.	.	0	0	.	.	.	.	.	.	.	.	.	.	.	.	.
10	3	1	25	5	8	1	.	.	.	1	0	1	1	1	1	1	2	1	1	1	1	.	.	.
11	1	2	30	8.75	6.67	1	4	2	3	1	0	1	1	1	1	1	1	1	1	1	1	-0.0683453593546814	0.0700395705268715	-0.00224224705053303
11	1	2	25	10	10	1	2	2	3	1	0	1	1.5	1.5	2	2	1	1	1.5	1.5	2	0.0792281014810692	0.0789196356773419	0.0093632544018624
11	2	2	37	3.33	0	1	2	4	2	1	0.111111111111111	.	.	.	.	.	.	.	.	.	.	-0.0290266887401346	0.0550884836439752	-0.0103533491269356
11	2	1	28	10	10	1	4	2	3	1	0	1	1.5	1	1	1.5	1	2	1	1	1	-0.0683453593546814	0.0700395705268715	-0.00224224705053303
11	2	2	36	6.67	10	1	4	3	4	1	0.285714285714286	1	1.5	1	1.5	2	.	.	.	.	.	0.217519118611018	0.00543078826085353	0.219707948731808
11	2	2	45	9	10	1	.	.	.	0	0	.	.	.	.	.	.	.	.	.	.	.	.	.
11	3	1	38	8.33	10	1	4	4	4	1	0.153846153846154	2	1	1	1.5	1	1.5	2	1	1	2	0.0800675557992264	0.0839101055512471	0.0790427935921361
11	3	2	34	7.5	8.33	1	4	4	4	1	0.0714285714285714	1	1	1	1.5	1.5	.	.	.	.	.	-0.00440485620715458	-0.00126878478210257	-0.00899335647396205
11	3	2	40	10	10	1	4	3	4	1	0	1	1.5	1.5	2	1.5	1	1	1	1	1	-0.075318576344436	-0.00414174584713983	-0.0854840381639989
11	4	1	35	7.5	5	1	.	.	.	0	0	.	.	.	.	.	.	.	.	.	.	.	.	.
11	4	2	33	6.25	6.67	1	2	2	1	1	0.142857142857143	1	1	1	1.5	2	.	.	.	.	.	-0.0507123099791443	-0.0526860951588467	-0.0997432285625605
1	1	1	35	7.5	6.67	1	.	.	.	0	0.142857142857143	.	.	.	.	.	.	.	.	.	.	.	.	.
1	1	1	33	5	8.33	1	4	4	4	1	0	.	.	.	.	.	.	.	.	.	.	-0.077614279946018	-0.0750904897376724	-0.0852913531979137
1	2	1	27	10	4	1	2	2	1	1	0.214285714285714	.	.	.	.	.	.	.	.	.	.	-0.120360029097424	-0.12172153306042	-0.237730946124323
1	2	2	.	.	.	1	3	2	3	1	0.142857142857143	.	.	.	.	.	.	.	.	.	.	0.00900307568377801	-0.0635912727010395	0.0132993542664251
1	3	1	29	10	7.5	1	2	3	3	1	0.222222222222222	.	.	.	.	.	.	.	.	.	.	-0.139749394932937	0.0154161960930264	0.0247052625091305
1	3	1	37	4.17	10	1	3	3	4	1	0.142857142857143	2	1.5	1	1.5	1	.	.	.	.	.	0.00202985869402339	0.00508455378209211	0.0729147060101021
1	3	1	22	5	7.5	1	.	.	.	0	0.333333333333333	.	.	.	.	.	.	.	.	.	.	.	.	.
12	1	2	22	5	0	1	.	.	.	0	0.142857142857143	.	.	.	.	.	.	.	.	.	.	.	.	.
12	2	1	36	8.33	10	1	3	4	2	1	0.0714285714285714	1	1	1	2	2	1	1	1	1	1	0.00730832955849453	0.0096363927600901	0.0208212035541952
12	2	2	36	5	10	1	3	2	3	1	0.0714285714285714	.	.	.	.	.	1	2	2	3	2	0.00722222337348596	0.00544416520053362	0.00842992897104491
12	2	1	32	7.5	8.33	1	3	3	4	1	0.0714285714285714	1	1	1.5	2	2	.	.	.	.	.	0.000249006383731321	0.00269142025509375	-0.00338329071384957
12	2	2	30	7.5	7.5	1	3	3	4	1	0.142857142857143	1	1	1	1	1	1	1	1	1	1	0.00202985869402339	0.00508455378209211	0.0729147060101021
12	3	2	.	.	.	1	3	4	3	1	0.111111111111111	.	.	.	.	.	1.5	1	1	1	1	0.00362017856492863	0.0474158785852612	0.0115205351784267
12	3	2	31	6.25	10	1	2	2	1	1	0	.	.	.	.	.	.	.	.	.	.	0.0885831282574145	0.0853847806442994	0.176232206560965
12	3	1	31	8.75	10	1	3	4	4	1	0.0714285714285714	1.5	1	1	1.5	1	1	1	1	2	1.5	-0.0020466972178507	0.0031712477931326	-0.00319060574776431
12	3	1	30	6.25	6.67	1	2	4	4	1	0	1	1	1	2	2	1	1	1	1	1	0.0699591808897326	-0.0662104245872019	-0.0736858517455182
12	3	2	35	6.25	10	1	4	4	4	1	0	1	1.5	1	1	1.5	.	.	.	.	.	-0.077614279946018	-0.0750904897376724	-0.0852913531979137
12	3	2	45	9	6.67	1	.	.	.	0	0	.	.	.	.	.	.	.	.	.	.	.	.	.
13	1	1	36	8.33	10	1	3	2	2	1	0.0714285714285714	1	1	1	1	1	2	1.5	1.5	1.5	2	0.0118997367616586	0.00867673768401236	0.0204358336220247
13	1	1	36	8.33	10	1	3	4	2	1	0	1	1	1	1.5	1.5	1	1	1	1	1	0.00552747724820249	-0.0641853121954797	0.0873803496873864
13	2	2	44	6	10	1	.	.	.	0	0.142857142857143	.	.	.	.	.	.	.	.	.	.	.	.	.
13	4	2	43	3	10	1	3	2	3	1	0.214285714285714	1	1.5	1	1.5	1.5	.	.	.	.	.	0.01078392799407	-0.132626710602613	0.0181687795618053
13	4	2	55	8	10	1	.	.	.	1	0.142857142857143	1	1	1	1.5	1	1	1	1	1	1	.	.	.
14	1	2	41	4.17	6	1	.	.	.	0	0.142857142857143	.	.	.	.	.	.	.	.	.	.	.	.	.
14	1	1	37	9.17	10	1	.	.	.	0	0.307692307692308	.	.	.	.	.	.	.	.	.	.	.	.	.
14	1	1	51	5	10	1	3	2	2	1	0.222222222222222	.	.	.	.	.	.	.	.	.	.	0.015659313861164	-0.13706474233042	-0.120077919325823
14	3	2	50	9	5	1	2	4	1	1	0.285714285714286	1	1.5	1.5	1.5	1.5	.	.	.	.	.	-0.194599155418867	0.238774112685513	-0.375333293753915
14	3	1	47	7	10	1	2	4	4	1	0.142857142857143	.	.	.	.	.	.	.	.	.	.	-0.0693362573468263	0.0814329853239376	0.0789101417023851
15	1	2	36	6.67	10	1	2	2	2	1	0	1	1	1	1.5	1	.	.	.	.	.	0.0839056148692418	0.0821522081608207	0.0927977304814136
15	1	2	35	10	10	1	.	.	.	0	0.285714285714286	.	.	.	.	.	.	.	.	.	.	.	.	.
15	1	2	39	4.17	10	1	.	.	2	1	0.214285714285714	1.5	2	2	2	1.5	.	.	.	.	.	.	.	.
15	1	2	29	10	10	1	.	.	.	1	0.142857142857143	1	1	1	1.5	2	.	.	.	.	.	.	.	.
15	1	2	36	10	10	1	.	2	2	1	0.0714285714285714	1	1	1	1	2	1	1	1	1	1	.	.	.
15	2	1	38	9.17	10	1	.	.	.	0	0.0714285714285714	.	.	.	.	.	.	.	.	.	.	.	.	.
15	2	2	26	10	8	1	.	.	.	0	0.0714285714285714	.	.	.	.	.	.	.	.	.	.	.	.	.
15	2	1	32	10	10	1	2	2	.	1	0.0714285714285714	1	1	1	2	2	1.5	1.5	1	1.5	1.5	.	.	.
15	2	2	25	10	8	1	.	.	.	0	0.0714285714285714	.	.	.	.	.	.	.	.	.	.	.	.	.
15	2	1	34	6.25	10	1	2	2	2	1	0	1	1	1	1.5	1.5	1.5	1.5	1	2	1.5	0.0839056148692418	0.0821522081608207	0.0927977304814136
15	3	1	41	5.83	10	1	.	.	.	0	0.142857142857143	.	.	.	.	.	.	.	.	.	.	.	.	.
15	3	1	28	10	10	1	.	.	.	1	0	1	1.5	1	1	1.5	2.5	2.5	1.5	1	1.5	.	.	.
15	3	2	41	8.33	10	1	2	3	3	1	0	1.5	1	1	.	2.5	1	1	1	1.5	1.5	0.0769323978794872	0.00797089178680938	0.00955593936794767
15	3	2	26	5	8	1	3	2	3	1	0.0714285714285714	1	1	1	1.5	1.5	.	.	.	.	.	0.00722222337348596	0.00544416520053362	0.00842992897104491
15	3	1	35	6.25	6.67	1	.	.	.	1	0.142857142857143	1	1	1	1.5	1.5	1	1	1	2	1.5	.	.	.
15	3	2	27	5	8	1	4	2	2	1	0	1	1	2	2	1.5	.	.	.	.	.	-0.0636678459665087	0.0732721430103502	0.0811922290290182
15	3	1	41	7.5	10	1	.	.	.	1	0.0833333333333333	1	1	1	1	1	.	.	.	.	.	.	.	.
15	4	2	38	10	10	1	3	3	4	1	0	1	1	1	1.5	1.5	1	1	1.5	2	1	-0.00153184592656071	0.000298286728095398	-0.0796812874378012
15	4	1	28	10	8	1	.	.	.	0	0.142857142857143	.	.	.	.	.	.	.	.	.	.	.	.	.
15	4	1	27	10	6	1	.	.	.	1	0.0714285714285714	1	1	1.5	2	2	1	1	1	1	1	.	.	.
15	4	2	28	10	10	1	.	3	2	1	0	1	1	1	1.5	1	1	1	1	1.5	1	.	.	.
15	4	2	30	6.25	8.33	1	3	3	3	1	0.142857142857143	1	1	1	1	1	1	1	1	1.5	1	0.00670737208219596	0.00831712626557085	0.0134920392325104
16	1	2	42	9	10	1	.	.	.	1	0.142857142857143	1	1	1	1.5	1	.	.	.	.	.	.	.	.
16	1	2	28	5	8	1	3	4	4	1	0	1	1	1.5	2	1	1	1.5	1.5	1.5	.	-0.00382754952814274	-0.0706504571624372	-0.079488602471716
16	1	1	34	8.75	10	1	.	.	.	0	0.0714285714285714	.	.	.	.	.	.	.	.	.	.	.	.	.
16	1	1	38	9.17	10	1	4	3	4	1	0	1	1	1	1	1	1	1	1	1.5	1	-0.075318576344436	-0.00414174584713983	-0.0854840381639989
16	2	1	26	10	10	1	2	3	3	1	0.142857142857143	1	1	1	1.5	1	1	1	1	1	1.5	-0.0623630403570716	0.0127571588408061	0.0192947899587081
16	2	1	25	0	0	1	.	.	.	0	0.0714285714285714	.	.	.	.	.	.	.	.	.	.	.	.	.
16	2	2	29	5	6	1	3	4	2	1	0	1	1	1	2	1	.	.	.	.	.	0.00552747724820249	-0.0641853121954797	0.0873803496873864
17	1	2	26	5	0	1	.	.	.	0	0.142857142857143	.	.	.	.	.	.	.	.	.	.	.	.	.
17	1	2	47	8	10	1	.	.	.	0	0.285714285714286	.	.	.	.	.	.	.	.	.	.	.	.	.
17	1	2	42	9	10	1	.	.	.	0	0	.	.	.	.	.	.	.	.	.	.	.	.	.
17	1	1	45	5	0	1	.	.	.	0	0.222222222222222	.	.	.	.	.	.	.	.	.	.	.	.	.
17	1	2	45	9	10	1	.	.	.	0	0.142857142857143	.	.	.	.	.	.	.	.	.	.	.	.	.
17	1	2	32	7.5	10	1	3	3	2	1	0.0714285714285714	1	1	1	1.5	1.5	1	1	1	1.5	1	0.00960403316007655	0.00915656522205124	0.0206285185881099
17	1	2	46	8	10	1	2	4	2	1	0.0714285714285714	1	1	1	1.5	1.5	2	2	2.5	2	1.5	0.00966648854779839	0.0140764253353253	0.0266239542803929
17	2	1	37	10	10	1	3	3	1	1	0.0714285714285714	1	1	1	2	1.5	1	1	1	1.5	1.5	0.0142815465482492	0.01238913770553	0.0326344232390897
17	2	1	36	6.67	10	1	4	4	4	1	0.0714285714285714	1	1	1	1	1	1	2	1	1	1	-0.00440485620715458	-0.00126878478210257	-0.00899335647396205
17	2	2	35	7.5	10	1	4	4	4	1	0.111111111111111	.	.	.	.	.	1	1.5	1	1.5	1	0.0362670458699919	0.0397432735265473	0.0333944194837889
17	4	2	31	6.25	5	1	3	3	2	1	0.0769230769230769	1	2	2.5	2.5	2	1	1.5	1	1.5	1	0.00974102179932979	0.00934065241643572	0.0155085842701721
17	4	2	47	10	10	1	.	.	.	0	0.0714285714285714	.	.	.	.	.	.	.	.	.	.	.	.	.
17	4	1	36	5	10	1	2	2	3	1	0.0714285714285714	1	1	1	1.5	1.5	.	.	.	.	.	0.00958038236278985	0.00988419777576885	0.0142326796972426
17	4	2	.	.	.	1	2	4	3	1	0	1	1	1	1	1	.	.	.	.	.	0.0746366942779052	-0.0629778521037232	0.00974862433403293
18	1	2	45	8	10	1	4	4	4	1	0	1	1.5	1	1.5	1.5	1	1	1	1	1	-0.077614279946018	-0.0750904897376724	-0.0852913531979137
18	1	2	47	9	10	1	1	3	4	1	0.0714285714285714	1	1	1	1	1	1	1	1	1	1	0.00496532436233904	0.0115714854055642	0.00822221073854584
18	2	1	29	5	0	1	3	2	1	1	0.142857142857143	.	.	.	.	.	2.5	2	1	2	2	0.0183581024601233	-0.057126127734082	-0.105545979288758
18	2	1	25	10	8	1	.	2	3	1	0.0714285714285714	1.5	1	1	1.5	2	.	.	.	.	.	.	.	.
18	3	2	30	1.25	5	1	1	2	1	1	0.142857142857143	1	1.5	2	1.5	2	1.5	1	1	2.5	1.5	-0.119782722418412	-0.0482460625836115	-0.0939404778363627
18	3	2	30	6.25	3.33	1	2	2	4	1	0.214285714285714	1	1.5	1.5	2.5	1.5	.	.	.	.	.	-0.134392569261941	-0.131419250510856	0.154822768494166
19	1	1	25	5	5	1	.	.	.	0	0.222222222222222	.	.	.	.	.	.	.	.	.	.	.	.	.
19	1	2	41	10	10	1	4	4	4	1	0	1	1	1	1	1	1.5	1.5	1	1.5	1.5	-0.077614279946018	-0.0750904897376724	-0.0852913531979137
19	1	1	34	1.25	0	1	2	.	.	1	0.142857142857143	1.5	2	2	2.5	1	.	.	.	.	.	.	.	.
19	1	1	38	7.5	10	1	3	3	2	1	0.214285714285714	1	1.5	1.5	1.5	1.5	1.5	1.5	1.5	1	2	0.0131657377806608	0.0139428322760479	-0.112489773678273
19	1	1	37	9.17	10	1	3	4	2	1	0	1	1	1	1.5	2	1	1	1	1.5	1	0.00552747724820249	-0.0641853121954797	0.0873803496873864
19	2	2	31	7.5	10	1	3	2	2	1	0.142857142857143	1	1	1	1.5	1	.	.	.	.	.	0.0136805890719506	-0.0603587002175607	-0.0461233125111665
19	2	1	31	10	8.33	1	3	4	4	1	0.0714285714285714	1	1	1	1	1	.	.	.	.	.	-0.0020466972178507	0.0031712477931326	-0.00319060574776431
19	2	2	31	6.25	10	1	3	3	3	1	0	1	1	1	1	1	1	1.5	1	1	1	0.00314566746161191	0.00353085921157414	0.00375318864174995
19	2	1	44	9	10	1	4	2	2	1	0.0769230769230769	.	.	.	.	.	.	.	.	.	.	0.0151730719061134	-0.00107371319134389	0.00951314857788915
19	2	1	37	9.17	8	1	.	.	.	1	0.214285714285714	1	1	1	2	2	.	.	.	.	.	.	.	.
20	2	1	26	10	8	1	.	.	.	0	0	.	.	.	.	.	.	.	.	.	.	.	.	.
20	2	1	42	9	10	1	3	2	3	1	0.0714285714285714	.	.	.	.	.	.	.	.	.	.	0.00722222337348596	0.00544416520053362	0.00842992897104491
20	2	2	32	5	8.33	1	3	3	2	1	0	1	1	1	2	2	1	1	1	1.5	2	0.00782318084978451	0.00676343169505289	0.0871876647213011
20	2	2	46	9	10	1	.	.	.	0	0	.	.	.	.	.	.	.	.	.	.	.	.	.
20	2	2	41	9.17	10	1	.	3	.	1	0.0714285714285714	1	1	1	1	1	1	1.5	1	1	2	.	.	.
20	2	2	38	8.33	10	1	4	4	4	1	0	1	1	1	1	1	1	1	1	1	1	-0.077614279946018	-0.0750904897376724	-0.0852913531979137
20	2	1	31	3.75	10	1	3	2	2	1	0	1.5	1	1	2	2	1	1.5	1	2	1.5	0.0101188844513665	0.0777121755855854	0.0869949797552159
20	2	2	34	6.25	8.33	1	3	2	3	1	0.142857142857143	1	1.5	1	1.5	1	1	2	1	1.5	1	0.00900307568377801	-0.0635912727010395	0.0132993542664251
20	2	1	27	10	10	1	2	.	2	1	0.0714285714285714	1	1	1	1	1	1	1.5	1	1.5	1.5	.	.	.
20	2	2	30	7.5	8.33	1	.	.	.	1	0.0714285714285714	1	1	1	1.5	2.5	2	2	1.5	1.5	.	.	.	.
20	3	2	39	6.67	10	1	3	3	1	1	0.0714285714285714	1	1	1	1	1	1	1	1	1	1	0.0142815465482492	0.01238913770553	0.0326344232390897
20	3	1	28	10	10	1	2	.	.	1	0.0714285714285714	1	2	1.5	1.5	1.5	1	2.5	1.5	1.5	1.5	.	.	.
20	3	1	39	9.17	10	1	2	4	4	1	0	1	1	1	1	1	1	1	1	1	1	0.0699591808897326	-0.0662104245872019	-0.0736858517455182
20	3	2	36	9.17	10	1	3	3	4	1	0	1	1.5	1	1.5	1.5	1	1	1	1.5	1.5	-0.00153184592656071	0.000298286728095398	-0.0796812874378012
20	3	1	28	5	4	1	.	.	.	1	0.0714285714285714	1	1	1	2	1.5	.	.	.	.	.	.	.	.
20	3	1	31	2.5	10	1	2	2	3	1	0.285714285714286	1	1	1	1.5	1.5	2	2.5	2.5	2.5	2	-0.199362774992048	-0.19722211592895	0.0288409555833833
20	3	1	27	10	10	1	3	3	2	1	0	1	1	1	1	1	1	1	1.5	1	1	0.00782318084978451	0.00676343169505289	0.0871876647213011
2	1	1	48	10	10	1	.	.	.	0	0.142857142857143	.	.	.	.	.	.	.	.	.	.	.	.	.
2	1	2	47	8	10	1	.	.	.	0	0.142857142857143	.	.	.	.	.	.	.	.	.	.	.	.	.
2	1	2	38	5.83	8	1	3	4	.	1	0.0714285714285714	1	1	1	1.5	1	.	.	.	.	.	.	.	.
2	1	1	42	5	10	1	.	.	.	0	0.142857142857143	.	.	.	.	.	.	.	.	.	.	.	.	.
21	2	1	45	9	10	1	4	4	4	1	0.0714285714285714	1	1	1	2	1.5	.	.	.	.	.	-0.00440485620715458	-0.00126878478210257	-0.00899335647396205
21	2	2	50	10	10	1	3	3	3	1	0	1.5	1	1	1	1	1	1	1	1	1	0.00314566746161191	0.00353085921157414	0.00375318864174995
21	2	2	36	5	10	1	2	3	3	1	0	2.5	2	2	2.5	2.5	1	1	1	1	1	0.0769323978794872	0.00797089178680938	0.00955593936794767
21	2	1	38	8.33	10	1	2	4	4	1	0.0714285714285714	1	1	1	1	1	1	1	1	1.5	1	0.000311461771453164	0.00761128036836784	0.00261214497843343
21	2	2	37	6.67	10	1	4	3	4	1	0	1	1	1	1	1	1	1	1	1	1	-0.075318576344436	-0.00414174584713983	-0.0854840381639989
21	2	1	44	7	10	1	3	3	3	1	0	1	2	1	2	1.5	1.5	2	1.5	2	1.5	0.00314566746161191	0.00353085921157414	0.00375318864174995
21	2	1	42	9	10	1	4	4	2	1	0	.	.	.	.	.	2	1.5	1	1	1.5	-0.0682592531696728	-0.0686253447707149	0.0815775989611887
21	3	2	28	10	8	1	3	4	3	1	0	1	1	1	1	1.5	1	1	1	1	1	0.00084996386002989	-0.0674178846789584	0.00394587360783521
21	3	2	30	5	3.33	1	2	4	2	1	0	1	1	1	1.5	1	1	1.5	1	2	2	0.0793142076660778	-0.0597452796202444	0.0931831004135841
21	3	1	25	10	8	1	1	1	2	1	0.0714285714285714	1	1	1	1.5	1	.	.	.	.	.	0.0189117583418483	0.0170769752964439	0.0318486501083348
21	3	2	27	10	10	1	2	1	2	1	0.25	2	2	2	2.5	2	1	1	1	1.5	1	-0.157565698443154	-0.338523080604153	-0.140351965950841
2	2	2	29	10	10	1	2	2	2	1	0	1	1	1	1.5	2	1	1.5	1	1	1.5	0.0839056148692418	0.0821522081608207	0.0927977304814136
2	2	2	31	6.25	8.33	1	4	4	2	1	0.285714285714286	1	1.5	1.5	2	1.5	.	.	.	.	.	0.224578441785781	0.226661475051564	-0.184658985571576
2	2	1	38	10	10	1	.	.	.	0	0.0714285714285714	.	.	.	.	.	.	.	.	.	.	.	.	.
2	3	1	34	3.75	6.67	1	3	1	3	1	0.0714285714285714	1	1	1	1.5	1	1.5	1.5	2	1.5	1.5	0.00951792697506801	0.00496433766249474	0.00823724400495965
2	3	1	27	10	10	1	3	4	2	1	0.0714285714285714	1	1	1	1	1	1	1	1	1	1	0.00730832955849453	0.0096363927600901	0.0208212035541952
2	4	2	27	5	8	1	4	2	1	1	0.0714285714285714	1	1	1	1	1	.	.	.	.	.	0.0142190911605274	0.00746927759225588	0.0266389875468067
2	4	2	41	8.33	10	1	.	.	.	0	0	.	.	.	.	.	.	.	.	.	.	.	.	.
2	4	1	30	7.5	8.33	1	3	3	4	1	0.0714285714285714	1.5	1	1	1.5	1.5	1.5	1.5	1.5	1	1.5	0.000249006383731321	0.00269142025509375	-0.00338329071384957
2	4	1	30	3.75	5	1	1	2	3	1	0.142857142857143	1.5	1.5	1.5	1	1.5	1.5	1	1	1	1	-0.129137749194757	-0.054711207550569	0.0249048557188206
2	4	2	31	7.5	10	1	3	4	3	1	0.0714285714285714	1	1	1.5	1.5	2	.	.	.	.	.	0.00263081617032193	0.00640382027661135	0.00881529890321545
2	5	2	34	5	8.33	1	.	.	.	0	0.142857142857143	.	.	.	.	.	.	.	.	.	.	.	.	.
2	5	1	28	10	10	1	3	4	4	1	0	1	1	1	2	1	1	1	1	1	1	-0.00382754952814274	-0.0706504571624372	-0.079488602471716
2	6	2	25	5	0	1	.	.	.	1	0	1	1	1	1	1	.	.	.	.	.	.	.	.
2	6	1	41	8.33	8	1	.	.	.	0	0.142857142857143	.	.	.	.	.	.	.	.	.	.	.	.	.
2	6	2	46	9	10	1	.	.	.	0	0.0714285714285714	.	.	.	.	.	.	.	.	.	.	.	.	.
2	6	1	23	5	1.67	1	.	.	.	0	0.0714285714285714	.	.	.	.	.	.	.	.	.	.	.	.	.
2	7	2	42	8	10	1	.	.	.	0	0.0714285714285714	.	.	.	.	.	.	.	.	.	.	.	.	.
22	1	2	35	8.75	10	1	.	3	2	1	0.0714285714285714	1	1	1	2	2	.	.	.	.	.	.	.	.
22	1	1	33	7.5	6.67	1	.	.	.	0	0	.	.	.	.	.	.	.	.	.	.	.	.	.
22	1	1	43	8	10	1	.	.	.	0	0	.	.	.	.	.	.	.	.	.	.	.	.	.
22	1	2	31	3.75	6.67	1	2	2	2	1	0.153846153846154	1.5	2	1.5	2.5	1.5	1	2	1.5	1	1.5	-0.0661048570778215	-0.0665395042425675	-0.0505604304208444
22	2	2	49	9	10	1	4	2	2	1	0.0714285714285714	.	.	.	.	.	.	.	.	.	.	0.0095415777723547	0.00423670510877713	0.014633082895827
22	2	2	49	8	10	1	3	4	3	1	0.0714285714285714	.	.	.	.	.	.	.	.	.	.	0.00263081617032193	0.00640382027661135	0.00881529890321545
22	2	2	45	8	10	1	3	3	4	1	0.153846153846154	1	1	1	1	1	1	1	1	1.5	1.5	0.00230383597252987	0.00545272817086107	0.0846528593522485
22	2	1	26	10	6	1	3	4	2	1	0.0714285714285714	1.5	1	1.5	1.5	1	.	.	.	.	.	0.00730832955849453	0.0096363927600901	0.0208212035541952
22	2	2	31	10	10	1	4	1	2	1	0.0714285714285714	1	1	1	2	2	.	.	.	.	.	0.0118372813739367	0.00375687757073825	0.0144403979297417
22	2	2	34	10	10	1	.	.	2	1	0.428571428571429	1	1	1	2	1	3	2	2.5	1.5	1.5	.	.	.
22	2	1	43	6	10	1	2	1	4	1	0	1	1	1	1.5	1	1	2	1	1	2	0.0768462916944786	0.146635807084396	-0.074263906643774
22	2	2	40	9.17	6	1	4	4	4	1	0.142857142857143	1	1.5	2	1.5	2	.	.	.	.	.	0.0688045675317089	0.0725529201734672	0.0673046402499896
22	2	1	32	7.5	10	1	3	3	2	1	0.0714285714285714	1	1	1	1.5	1	1	1	1	1	.	0.00960403316007655	0.00915656522205124	0.0206285185881099
22	2	1	.	.	.	1	.	.	.	0	0.0714285714285714	.	.	.	.	.	.	.	.	.	.	.	.	.
22	2	1	33	2.5	10	1	4	.	2	1	0.111111111111111	1	1	1	1	1	1	1	2	1.5	1.5	.	.	.
22	3	2	40	10	10	1	3	3	3	1	0.0714285714285714	1	1	1	1	1	1	1	1	1.5	1	0.00492651977190395	0.0059239927385725	0.00862261393713018
22	3	2	42	8	10	1	4	2	.	1	0	1	1	1	1.5	1	.	.	.	.	.	.	.	.
22	3	2	48	8	10	1	.	.	.	0	0.0714285714285714	.	.	.	.	.	.	.	.	.	.	.	.	.
22	4	2	41	10	10	1	.	.	.	1	0	1.5	1	1	1	1	1.5	1	1	1.5	1	.	.	.
22	4	2	33	2.5	10	1	3	3	2	1	0.214285714285714	1	1.5	1.5	2.5	2.5	.	.	.	.	.	0.0131657377806608	0.0139428322760479	-0.112489773678273
22	4	1	38	8.33	10	1	3	4	4	1	0	1	1.5	1	1	1	.	.	.	.	.	-0.00382754952814274	-0.0706504571624372	-0.079488602471716
22	4	1	41	9.17	10	1	3	2	3	1	0.0714285714285714	2.5	1.5	1	2	1	1.5	1.5	1	1.5	1	0.00722222337348596	0.00544416520053362	0.00842992897104491
22	4	1	49	10	10	1	3	.	2	1	0.0714285714285714	1	2	1.5	2.5	1	.	.	.	.	.	.	.	.
22	4	1	35	10	10	1	4	3	4	1	0	1	1.5	1	1	1	1	1.5	1	1.5	1	-0.075318576344436	-0.00414174584713983	-0.0854840381639989
23	1	1	28	10	4	1	4	3	4	1	0	1	1.5	1.5	1.5	1	1	1	1	1	1	-0.075318576344436	-0.00414174584713983	-0.0854840381639989
23	1	2	38	9.17	10	1	3	3	4	1	0.0714285714285714	1	1	1	1	1	1.5	1	1	1.5	2	0.000249006383731321	0.00269142025509375	-0.00338329071384957
23	1	2	43	9	6.67	1	4	4	4	1	0.0714285714285714	1	1	1	1.5	1	1	1	1	1.5	1.5	-0.00440485620715458	-0.00126878478210257	-0.00899335647396205
23	1	1	26	10	6	1	4	2	2	1	0.0714285714285714	2	2	1	1	1	1	1	1	1	1	0.0095415777723547	0.00423670510877713	0.014633082895827
23	1	1	28	10	7.5	1	3	4	2	1	0	1	1	1	1.5	1	.	.	.	.	.	0.00552747724820249	-0.0641853121954797	0.0873803496873864
23	1	1	39	8.33	10	1	2	4	4	1	0.0769230769230769	1	2	2	2.5	2	1	1	1	1	2	-0.0050460550837991	0.0132898730572578	0.00848122164950665
23	1	2	38	9.17	8	1	4	2	2	1	0	1	1	1	1	1	1	1.5	1	1.5	1	-0.0636678459665087	0.0732721430103502	0.0811922290290182
23	1	2	37	5.83	3.33	1	.	.	.	1	0	1	1	1	1	1	1	1.5	1	2	2	.	.	.
23	1	2	30	6.25	5	1	4	3	1	1	0.142857142857143	1	1.5	1	1.5	1.5	.	.	.	.	.	0.0851328112978088	0.0103422386572931	-0.111156045048871
23	1	1	29	10	10	1	2	4	2	1	0.142857142857143	1.5	1	1	1	1	.	.	.	.	.	-0.059981230570481	0.0878981302908951	-0.0399351918527983
23	1	2	39	7.5	4	1	.	2	3	1	0	1.5	2	2	2.5	2.5	1.5	1.5	1	1.5	1.5	.	.	.
24	2	1	.	8	10	1	.	.	.	0	0	.	.	.	.	.	.	.	.	.	.	.	.	.
25	1	1	44	8	10	1	.	.	.	0	0.142857142857143	.	.	.	.	.	.	.	.	.	.	.	.	.
25	1	1	34	5	10	1	.	.	.	1	0.142857142857143	1	1	1	1	1	.	.	.	.	.	.	.	.
25	1	1	24	10	8	1	4	3	4	1	0.0769230769230769	1	1	1	1	1	2.5	1.5	1.5	1.5	1.5	0.0035223415281862	-0.001564525125757	-0.00331696476897408
25	2	2	32	5	10	1	.	.	.	0	0	.	.	.	.	.	.	.	.	.	.	.	.	.
25	3	2	39	7.5	8	1	.	.	.	1	0.142857142857143	1	1	1	2	1.5	1	1	1	1	1.5	.	.	.
3	1	1	47	9	10	1	.	.	.	0	0	.	.	.	.	.	.	.	.	.	.	.	.	.
3	3	2	30	6.25	6.67	1	2	3	3	1	0	1	1.5	1	2	.	1	1.5	1	1	1	0.0769323978794872	0.00797089178680938	0.00955593936794767
3	3	2	38	7.5	10	1	.	.	.	1	0	1	1	1	1	1	1	1	1	1	1	.	.	.
3	3	1	24	10	8	1	.	.	.	1	0.0714285714285714	1	1.5	1	1.5	2	.	.	.	.	.	.	.	.
3	3	2	24	10	4	1	.	.	.	1	0	1	1	1	2	2	1	1	1	1	1.5	.	.	.
3	4	1	33	10	10	1	2	3	3	1	0	1.5	1	1	1.5	2	1	1	1	1	1	0.0769323978794872	0.00797089178680938	0.00955593936794767
3	4	2	35	2.5	10	1	4	4	4	1	0.285714285714286	1	1	1	2	1	.	.	.	.	.	0.215223415009436	0.220196330084607	0.219900633697893
3	4	2	28	10	8	1	.	.	.	1	0	1	1	1	1.5	1	1	1.5	1	1	1.5	.	.	.
3	4	1	36	9.17	10	1	4	.	.	1	0.0714285714285714	1	1	1	2	1.5	1	2	1.5	1	2	.	.	.
3	4	2	27	10	6	1	.	.	.	1	0.0714285714285714	1	1	1	2.5	1.5	.	.	.	.	.	.	.	.
3	4	2	40	8.33	10	1	3	3	4	1	0.0714285714285714	1.5	1	1	1.5	2	.	.	.	.	.	0.000249006383731321	0.00269142025509375	-0.00338329071384957
3	5	2	33	7.5	6.67	1	3	4	2	1	0.0714285714285714	1	1	1	1.5	1	.	.	.	.	.	0.00730832955849453	0.0096363927600901	0.0208212035541952
3	5	1	36	10	10	1	2	2	4	1	0	1	1	1	1	1	1	1.5	1	1.5	1	0.0745505880928966	0.0756870631938632	-0.0740712216776888
3	5	2	33	10	8.33	1	3	3	4	1	0.0714285714285714	1	1	1	1	1	1	1	1	1	1	0.000249006383731321	0.00269142025509375	-0.00338329071384957
3	5	1	22	0	1.67	1	3	.	.	1	0.142857142857143	.	.	.	.	.	.	.	.	.	.	.	.	.
3	5	2	29	10	4	1	3	4	.	1	0.0714285714285714	1	1	1	1.5	1	.	.	.	.	.	.	.	.
4	1	2	39	8.33	10	1	.	.	.	1	0.142857142857143	1	1	1	1	1	1	2	1.5	1	1	.	.	.
4	1	1	38	9.17	10	1	4	4	4	1	0	1	1	1	1	1	1	1	1	1	1.5	-0.077614279946018	-0.0750904897376724	-0.0852913531979137
4	1	1	32	10	10	1	2	4	4	1	0.0714285714285714	.	.	.	.	.	1	1	1	1	1	0.000311461771453164	0.00761128036836784	0.00261214497843343
4	1	1	29	5	10	1	2	.	3	1	0	1	1	1	1.5	2	.	.	.	.	.	.	.	.
4	1	2	31	10	10	1	3	3	4	1	0.142857142857143	1	1.5	1.5	1.5	1.5	.	.	.	.	.	0.00202985869402339	0.00508455378209211	0.0729147060101021
4	1	1	24	10	10	1	.	.	.	1	0.0769230769230769	.	.	.	.	.	.	.	.	.	.	.	.	.
4	1	2	28	10	10	1	3	4	4	1	0.214285714285714	1	1	1	1	1	1	1	1	1	1	0.00151500740273347	0.150814657704272	0.149405387700139
4	1	1	24	10	10	1	4	4	2	1	0	.	.	.	.	.	1	1	1	1.5	1.5	-0.0682592531696728	-0.0686253447707149	0.0815775989611887
5	1	2	28	10	10	1	2	4	2	1	0	1	1	1	1	1	1	1	1	1	1	0.0793142076660778	-0.0597452796202444	0.0931831004135841
5	2	1	32	10	10	1	2	4	4	1	0.0714285714285714	1	1	1	1	1	1	1	1	1	1	0.000311461771453164	0.00761128036836784	0.00261214497843343
5	2	1	34	10	8.33	1	3	4	2	1	0.0714285714285714	1	1	1	2	1.5	.	.	.	.	.	0.00730832955849453	0.0096363927600901	0.0208212035541952
5	2	2	29	10	10	1	.	.	.	1	0	1	1	1	1	1.5	1	1	1	1.5	1	.	.	.
5	2	1	40	4.17	10	1	4	4	4	1	0.0714285714285714	1	1	1	1	1	1.5	1.5	1.5	1	2	-0.00440485620715458	-0.00126878478210257	-0.00899335647396205
5	2	1	34	5	10	1	3	4	4	1	0	.	.	.	.	.	.	.	.	.	.	-0.00382754952814274	-0.0706504571624372	-0.079488602471716
5	2	1	35	8.75	5	1	3	2	2	1	0	1.5	1	1.5	2	2	.	.	.	.	.	0.0101188844513665	0.0777121755855854	0.0869949797552159
5	2	2	31	10	8.33	1	4	3	4	1	0.0714285714285714	1	1	1	1	1	1	1	1	1.5	1	-0.00210915260557254	-0.00174861232014148	-0.00918604144004731
5	2	1	40	9.17	10	1	4	4	4	1	0	1	1	1	1	1.5	1	1	1	1	1	-0.077614279946018	-0.0750904897376724	-0.0852913531979137
6	1	2	26	10	8	1	.	.	.	0	0.153846153846154	.	.	.	.	.	.	.	.	.	.	.	.	.
6	1	1	32	10	5	1	2	2	3	1	0.214285714285714	1	1.5	1.5	1	1.5	2	1.5	1	1	1.5	-0.129715055873769	-0.128186678027377	0.023971530288003
6	1	1	28	5	4	1	3	.	.	1	0	1	1	1	1	1.5	1	1	1	1	1	.	.	.
6	1	1	27	10	6	1	4	4	3	1	0	1.5	1	1.5	1	1	.	.	.	.	.	-0.0729367665578454	-0.0718579172541936	-0.0018568771183625
6	1	2	29	10	10	1	4	4	4	1	0	1	1	1	1	1	.	.	.	.	.	-0.077614279946018	-0.0750904897376724	-0.0852913531979137
7	1	1	36	9.17	10	1	.	.	.	0	0	.	.	.	.	.	.	.	.	.	.	.	.	.
7	1	2	28	10	8	1	2	2	2	1	0.0714285714285714	1	1	1	1	1	1	1.5	2	1	2	0.0142578957509624	0.0131167702592476	0.0262385843482224
7	1	1	45	9	10	1	3	3	4	1	0.222222222222222	.	.	.	.	.	.	.	.	.	.	0.00400858348323685	0.00774359103431244	0.157690257925604
7	1	1	38	7.5	8	1	2	2	4	1	0	1	1	1	1.5	1	.	.	.	.	.	0.0745505880928966	0.0756870631938632	-0.0740712216776888
7	1	1	.	.	.	1	4	4	4	1	0.222222222222222	.	.	.	.	.	1.5	1.5	1.5	1.5	1	0.150148371686002	0.154577036790767	0.152080192165491
7	1	2	48	10	10	1	.	.	.	0	0	.	.	.	.	.	.	.	.	.	.	.	.	.
7	2	2	36	9.17	10	1	.	.	.	0	0.0714285714285714	.	.	.	.	.	.	.	.	.	.	.	.	.
7	2	1	39	10	10	1	4	4	4	1	0.0714285714285714	1	1	1	1.5	1.5	1	2	1	2	1	-0.00440485620715458	-0.00126878478210257	-0.00899335647396205
7	2	2	24	10	2	1	3	4	4	1	0.0714285714285714	1	1	1	1	1.5	1	1	1	2	1.5	-0.0020466972178507	0.0031712477931326	-0.00319060574776431
7	2	1	38	6.67	8	1	.	.	2	1	0.142857142857143	.	.	.	.	.	.	.	.	.	.	.	.	.
7	2	2	39	0.83	0	1	.	.	.	0	0.142857142857143	.	.	.	.	.	.	.	.	.	.	.	.	.
7	3	1	31	6.25	10	1	3	3	2	1	0.222222222222222	1	1	1	1	1	1	1	1	1	1	0.0133636102595821	0.0142087360012699	-0.119885234359738
7	3	2	37	6.67	6.67	1	2	2	2	1	0.222222222222222	1	2	1	1.5	1.5	1	2	1.5	2	1.5	-0.132776177943183	-0.132624709755184	-0.114275168599626
7	3	1	33	10	10	1	3	4	3	1	0	1	1	1	1	1	.	.	.	.	.	0.00084996386002989	-0.0674178846789584	0.00394587360783521
7	3	2	31	8.75	8.33	1	2	1	.	1	0.142857142857143	.	.	.	.	.	.	.	.	.	.	.	.	.
7	3	2	42	7	10	1	3	3	3	1	0.111111111111111	.	.	.	.	.	.	.	.	.	.	0.00591588216651062	0.00725351136468266	0.0113278502123414
7	3	2	23	5	7.5	1	2	2	4	1	0	.	.	.	.	.	.	.	.	.	.	0.0745505880928966	0.0756870631938632	-0.0740712216776888
.	.	.	.	.	.	0	4	4	4	1	0	.	.	.	.	.	1	1	1	1	1	.	.	.
8	1	2	32	7.5	5	1	.	.	.	1	0	1	1	1	1.5	1.5	.	.	.	.	.	.	.	.
8	1	1	34	10	10	1	1	1	.	1	0	1	1	1	1.5	1	1.5	2	2	1.5	1.5	.	.	.
8	1	2	30	5	10	1	3	.	3	1	0.0714285714285714	1	1	1	1	1.5	.	.	.	.	.	.	.	.
8	1	2	22	5	3.33	1	.	.	.	1	0.0714285714285714	.	.	.	.	.	.	.	.	.	.	.	.	.
8	1	2	40	0.83	10	1	.	.	.	1	0	1	1	1	2	1.5	.	.	.	.	.	.	.	.
8	1	1	40	9.17	10	1	.	.	.	1	0	1	1	1.5	2	1	.	.	.	.	.	.	.	.
8	1	1	38	0	0	1	.	.	.	0	0.0714285714285714	.	.	.	.	.	.	.	.	.	.	.	.	.
8	1	2	30	8.75	10	1	3	4	4	1	0	1	2	1.5	3	1.5	1	2.5	1	2.5	2.5	-0.00382754952814274	-0.0706504571624372	-0.079488602471716
8	1	2	25	5	4	1	.	1	.	1	0.142857142857143	1	1	1	2	1.5	1	1	1	1	1	.	.	.
8	1	1	25	5	2	1	3	4	4	1	0.214285714285714	1	1	1	2	1.5	1	1	1	1	1	0.00151500740273347	0.150814657704272	0.149405387700139
8	1	1	44	6	10	1	3	1	4	1	0	1	1	1	2	1	1	1.5	1	1	1	0.00305956127660333	0.14219577450916	-0.0800666573699718
8	2	1	28	10	8	1	2	4	4	1	0.0714285714285714	1	1	1	1.5	1	1	1.5	1	1	1	0.000311461771453164	0.00761128036836784	0.00261214497843343
8	2	2	37	6.67	10	1	3	4	3	1	0.0714285714285714	1	1	1	1.5	1.5	2	1	1	1	1	0.00263081617032193	0.00640382027661135	0.00881529890321545
8	2	2	38	7.5	10	1	.	.	.	0	0.142857142857143	.	.	.	.	.	.	.	.	.	.	.	.	.
8	2	2	23	10	8.33	1	.	.	.	1	0.0714285714285714	1	1	1	1.5	1	.	.	.	.	.	.	.	.
8	2	1	28	10	10	1	.	.	.	1	0.0714285714285714	1	1	1	1.5	1	1	1.5	1	1	1	.	.	.
8	2	2	37	10	10	1	.	3	2	1	0.0714285714285714	1	1	1	1	1	.	.	.	.	.	.	.	.
8	2	1	32	5	5	1	3	3	4	1	0.214285714285714	1	1	1	2	1.5	.	.	.	.	.	0.00381071100431551	0.00747768730909038	0.149212702734054
8	2	1	38	10	8	1	4	2	4	1	0	1.5	1.5	1	2	1.5	.	.	.	.	.	-0.073022872742854	0.0668069980433927	-0.0856767231300842
8	2	1	40	10	10	1	2	4	3	1	0.0714285714285714	.	.	.	.	.	.	.	.	.	.	0.00498897515962579	0.0108438528518466	0.0146180496294132
8	2	2	30	8.75	8.33	1	4	2	2	1	0.0714285714285714	1	1	1	1.5	1	.	.	.	.	.	0.0095415777723547	0.00423670510877713	0.014633082895827
9	1	2	27	10	8	1	3	4	3	1	0.142857142857143	1	1.5	1.5	2.5	2	1	1	1	1	1	0.00441166848061397	0.0802255252321812	0.0136847241985957
9	1	1	33	10	10	1	3	4	2	1	0.0714285714285714	1	1	1	1.5	1.5	1	1	1	2	1	0.00730832955849453	0.0096363927600901	0.0208212035541952
9	1	1	39	10	10	1	4	4	4	1	0	1	1	1	1.5	1	1	1	1	2	1.5	-0.077614279946018	-0.0750904897376724	-0.0852913531979137
9	1	2	39	7.5	10	1	4	.	4	1	0	1	1	1	2	1.5	.	.	.	.	.	.	.	.
9	2	2	41	4.17	3.33	1	4	4	3	1	0.0769230769230769	1	1	1	1	1	.	.	.	.	.	0.00590415131477684	0.00764238039026616	0.00338711935358543
9	2	1	27	10	6	1	4	2	3	1	0.285714285714286	1	1	1.5	1.5	1.5	.	.	.	.	.	0.224492335600773	-0.206102181079421	0.0172354541309879
9	2	1	35	10	10	1	2	4	4	1	0.0714285714285714	1	1	1	2	2	.	.	.	.	.	0.000311461771453164	0.00761128036836784	0.00261214497843343
9	3	2	37	5.83	6	1	2	3	4	1	0	1	1	1	2	1	2	2	1.5	2.5	3	0.0722548844913146	0.00473831930333063	-0.0738785367116035
9	3	2	32	8.75	10	1	.	.	.	1	0.0714285714285714	.	.	.	.	.	.	.	.	.	.	.	.	.
9	3	1	36	5.83	10	1	3	.	.	1	0.214285714285714	1	2	2	1.5	1	.	.	.	.	.	.	.	.
9	3	2	43	5	10	1	2	.	.	1	0	1	1	1	1.5	.	.	.	.	.	.	.	.	.
9	4	2	25	10	8	1	.	.	.	1	0.0714285714285714	1	1	1.5	2	2.5	.	.	.	.	.	.	.	.
9	4	1	24	10	8	1	.	.	.	1	0	1	1	1	1	1	1	1	1.5	1	1	.	.	.
9	4	1	42	6.67	8	1	.	.	.	0	0	.	.	.	.	.	.	.	.	.	.	.	.	.
9	4	2	26	5	7.5	1	3	3	2	1	0.111111111111111	.	.	.	.	.	.	.	.	.	.	0.0105933955546832	0.0104860838481614	-0.0163487848192185
9	5	2	42	10	10	1	.	.	.	0	0	.	.	.	.	.	.	.	.	.	.	.	.	.
9	5	2	32	6.25	10	1	.	.	2	1	0	1	1	1	1	1	.	.	.	.	.	.	.	.
